# Supplementary material for: Identifying Past Beer Production: Contributions from an Ethnoarchaeological Study in Bedik Villages, Senegal
Source: Ethnoarchaeology. 2024 Apr 16;16(1):126–62. doi: 10.1080/19442890.2024.2334509 (PMC11184625; doi:10.1080/19442890.2024.2334509)
Supplement: Supplemental Material [file YETH_A_2334509_SM6262.zip]

Archive with 6 entries (6 files):
- Appendix 1.xlsx
- Appendix 2.docx
- Appendix 3.docx
- Appendix 4.docx
- Appendix 5.docx
- Appendix 6.xlsx
