# Supplementary material for: Identifying Past Beer Production: Contributions from an Ethnoarchaeological Study in Bedik Villages, Senegal
Source: Ethnoarchaeology. 2024 Apr 16;16(1):126–62. doi: 10.1080/19442890.2024.2334509 (PMC11184625; doi:10.1080/19442890.2024.2334509)
Supplement: Supplemental Material [file YETH_A_2334509_SM6262.zip › Appendix 1.xlsx]

## Sheet: Feuil1
	Supplement 1: Quantification of the different types of containers and utensils found inside the 14 Bedik present-day beer houses documented
	Villages	Names of the compound chief	Nr pottery	Nr plastic containers	Nr wooden sticks	Nr calabashes	Nr metal containers	Nr baskestry
	Andiel	Syaro Keita	4	4	2	0	4	0
	Andiel	Pascal Syaro Kanté	6	4	2	1	2	1
	Ethwar	Jean-Pierre Kamara	22	0	3	0	0	0
	Ethwar	Rigobert Dondo Keita	3	0	0	0	0	0
	Ethwar	Bernard Lamadine Keita	20	2	4	4	0	0
	Iwol	Jean-Baptiste Tamawaya Keita	12	12	6	7	1	5
	Iwol	Léon Endiama Kamara	18	3	7	1	0	0
	Iwol	Syaro Keita	13	5	2	2	7	2
	Iwol	Samuel Tama Keita	21	3	4	13	1	1
	Iwol	Marcel Dondo Keita	10	11	1	5	4	2
	Iwol	Keita	11	0	8	1	1	0
	Manda Thiès	Niapam Keita	3	5	1	0	1	0
	Ninefesha	Bandé Kamara	8	12	1	1	5	3
	Ninefesha	Kali Kamara	6	6	1	3	2	1
		Total	157	63	40	38	24	15
