# Supplementary material for: Identifying Past Beer Production: Contributions from an Ethnoarchaeological Study in Bedik Villages, Senegal
Source: Ethnoarchaeology. 2024 Apr 16;16(1):126–62. doi: 10.1080/19442890.2024.2334509 (PMC11184625; doi:10.1080/19442890.2024.2334509)
Supplement: Supplemental Material [file YETH_A_2334509_SM6262.zip › Appendix 6.xlsx]

## Sheet: Feuil1
	Supplement 6: Quantification of the different morphotypes of pottery found inside the 14 Bedik present-day beer houses documented.
	Villages	Name of the beer house's owners	Nr of pottery	Nr of Elema	Nr of Nianema	Nr of Niene	Nr of Amband	Nr of Atieda	Nr of ritual pots	Others
	Andiel	Syaro Keita	4	1	0	2	1	0	0	0
	Andiel	Pascal Syaro Kanté	6	3	0	2	1	0	0	0
	Ethwar	Jean-Pierre Kamara	22	2	0	1	1	0	13	5
	Ethwar	Rigobert Dondo Keita	3	3	0	0	0	0	0	0
	Ethwar	Bernard Lamadine Keita	20	5	0	11	0	0	4	0
	Iwol	Jean-Baptiste Tamawaya Keita	12	7	0	3	2	0	0	0
	Iwol	Léon Endiama Kamara	18	4	0	11	2	0	1	0
	Iwol	Syaro Keita	13	5	0	7	0	0	0	1
	Iwol	Samuel Tama Keita	21	6	4	10	1	0	0	0
	Iwol	Marcel Dondo Keita	10	3	0	3	1	0	2	1
	Iwol	Keita	11	8	0	0	1	1	0	1
	Manda Thiès	Niapam Keita	3	1	0	2	0	0	0	0
	Ninefesha	Bandé Kamara	8	2	2	4	0	0	0	0
	Ninefesha	Kali Kamara	6	2	0	2	1	1	0	0
		Total	157	52	6	58	11	2	20	8
		Total of drawn pots	34	17	5	7	4	0	0	1
		% of drawn pots	21.7	32.7	83.3	12.1	36.4	0	0	12.5
